# Supplementary material for: SOX Family Members Expression in Canine Oral Melanoma: Role of the SOX3 in Tumor Aggressiveness
Source: Vet Sci. 2025 Sep 2;12(9):851. doi: 10.3390/vetsci12090851 (PMC12474294; doi:10.3390/vetsci12090851)
Supplement: Supplementary file 1 [file vetsci-12-00851-s001.zip]

Archive with 1 entries (1 files):
- vetsci-3720859-supplementary.pdf
